# Supplementary material for: Practical application of a Bayesian network approach to poultry epigenetics and stress
Source: BMC Bioinformatics. 2022 Jul 1;23:261. doi: 10.1186/s12859-022-04800-0 (PMC9250184; doi:10.1186/s12859-022-04800-0)
Supplement: Supplementary file 1 — Additional file 1. Arcs and their corresponding probabilities of being part of a high scoring network.List of arcs identified between differentially methylated regions and with the stress condition, with their corresponding probabilities of being part of a high scoring network. The first column (“arc”) is an arbiratry numbering for the arc;the second column (“from”) represents the parent node for each arc (arcs from); the third column (“to”) represents the child node for each arc (arcs to); the third column (“Average.Probablity”) represents the average probability value for each arc of being part of a high scoring network. [file 12859_2022_4800_MOESM1_ESM.csv]

Arcs and their corresponding probabilities of being part of a high scoring network.
Excel file .csv
List of arcs identified between differentially methylated regions and with the stress condition, with their corresponding probabilities of being part of a high scoring network. The first column ("arc") is an arbiratry numbering for the arc; the second column ("from") represents the parent node for each arc (arcs from); the third column ("to") represents the child node for each arc (arcs to); the …
arc	from	to	Average.Probability
1	ARHGAP26	DMR6	0.688766236
2	BOP1	EEPD1	0.802679504
3	BOP1	ZBTB48	0.80569446
4	CANX	ENSGALG00000027231.4	0.801400074
5	CANX	TPST2	0.857564466
6	DMR2	PLXNA2	0.808710234
7	DMR2	POP5	0.805672078
8	DMR5	SELENOI	0.62378933
9	DMR5	STAT3	0.6585674
10	DMR6	ENSGALG00000046425.2	0.723589262
11	EFR3B	ENSGALG00000047746.1	0.666702072
12	ENSGALG00000010218.6	LRP5	0.66135738
13	ENSGALG00000027231.4	RP1_27O5_3	0.62720273
14	ENSGALG00000050012.1	EEPD1	0.74076748
15	ENSGALG00000050641.1	CWC25	0.769941898
16	ENSGALG00000050641.1	FBN1	0.63114214
17	ENSGALG00000050641.1	TRMT10A	0.638207478
18	ENSGALG00000050641.1	ZBTB48	0.655994548
19	FBN1	ENSGALG00000027231.4	0.82844453
20	FBN1	SHISA2	0.720562382
21	GRP141	ENSGALG00000046425.2	0.757713876
22	LOC101750642	DMR1	0.772112506
23	LOC101750642	XRCC4	0.612936318
24	LOC770074	DMR6	0.674326148
25	MFSD4A	LRP5	0.63189408
26	MFSD4A	TPST2	0.804648714
27	OCLN	DMR7	0.966308582
28	PAPK2	DMR1	0.630800626
29	PAPK2	SELENOI	0.604613646
30	PLXNA2	RP1_27O5_3	0.796100184
31	SCHIP1	TTLL9	0.632338238
32	SHISA2	DOCK5	0.684075546
33	SHISA2	PAPK2	0.755618574
34	SHISA2	SELENOI	0.606754726
35	Treatment	ENSGALG00000051236.1	0.712792588
36	Treatment	OCLN	0.814568336
37	TRMT10A	DGKD	0.640849574
38	TRMT10A	ENSGALG00000053725.1	0.671303968
39	VGLL4	BOP1	0.688737018
40	XRCC4	ZBTB48	0.649105714
41	ZDHHC18	GNAO1	0.799911624
42	ZDHHC18	MIP	0.67204286
43	ZDHHC18	SKOR2	0.81560417
