# Supplementary material for: Practical application of a Bayesian network approach to poultry epigenetics and stress
Source: BMC Bioinformatics. 2022 Jul 1;23:261. doi: 10.1186/s12859-022-04800-0 (PMC9250184; doi:10.1186/s12859-022-04800-0)
Supplement: Supplementary file 2 — Additional file 2. Differentially methylated regions and their annotations. List of differentially methylated regions (DMR) with their corresponding genetic annotation terms. The first column (“SYMBOL”) represents the abbreviated gene name of the methylated region; those which say “annotated” plus a number means that the symbol for that particular DMR was not available; the second column (“Gene ID”) represents the ENSEMBL gene ID; the third column (“Description”) represents the description of the DMR (NA for those not available); the fourth column (“Chromosome””) represents the chromosome in which the DMR is located; the fifth column (“Location”) represent the location in the chromosome of each particular DMR (chromosome number repeated); the seventh column. [file 12859_2022_4800_MOESM2_ESM.csv]

Differentially methylated regions and their annotations.
Excel file .csv
List of differentially methylated regions (DMR) with their corresponding genetic annotation terms. The first column ("SYMBOL") represents the abbreviated gene name of the methylated region; those which say "annotated" plus a number means that the symbol for that particular DMR was not available; the second column ("Gene ID") represents the ENSEMBL gene ID; the third column ("Description") represe…
SYMBOL	Gene ID	Description	Chromosome	Location	Type of DMR	SYMBOL network
annotated 1	ENSGALG00000050641.1	NA	1	chr1_35290408_35290478	Promoter (<=1kb)	ENS50641
annotated 2	ENSGALG00000035970.3	NA	1	chr1_71112206_71112375	Promoter (9-10kb)	ENS35970
annotated 3	ENSGALG00000052484.1	NA	1	chr1_101311748_101311831	Distal Intergenic	DMR1
annotated 4	ENSGALG00000053301.1	NA	1	chr1_129539587_129539765	Distal Intergenic	DMR2
SHISA2	ENSGALG00000043035.3	shisa family member 2	1	chr1_178369674_178369753	Promoter (7-8kb)	SHISA2
FBN1	ENSGALG00000004960.6	fibrillin 1	10	chr10_10779680_10779760	Distal Intergenic	FBN1
GNAO1	ENSGALG00000003163.6	G protein subunit alpha o1	11	chr11_2247577_2247754	Intron (ENSGALT00000005006.5/ENSGALG00000003163.6, intron 2 of 7)	GNAO1
annotated 5	ENSGALG00000053123.1	NA	11	chr11_19160212_19160509	Distal Intergenic	DMR3
annotated 6	ENSGALG00000051236.1	NA	11	chr11_19686777_19687117	Intron (ENSGALT00000092657.1/ENSGALG00000051236.1, intron 1 of 1)	ENS051236
annotated 7	ENSGALG00000048708.1	NA	12	chr12_2138117_2138265	Distal Intergenic	DMR4
VGLL4	ENSGALG00000004937.6	vestigial like family member 4	12	chr12_4939512_4939596	Promoter (3-4kb)	VGLL4
annotated 8	ENSGALG00000041405.3	NA	12	chr12_16650734_16650932	Promoter (6-7kb)	ENS41405
annotated 9	ENSGALG00000047523.1	NA	13	chr13_11817536_11817681	Distal Intergenic	DMR5
CANX	ENSGALG00000032148.2	calnexin	13	chr13_14260698_14260968	Promoter (<=1kb)	CANX
ARHGAP26	ENSGALG00000033938.3	Rho GTPase activating protein 26	13	chr13_18043420_18043942	Intron (ENSGALT00000070058.3/ENSGALG00000033938.3, intron 14 of 22)	ARHGAP26
annotated 10	ENSGALG00000044794.2	NA	14	chr14_2030857_2031392	Distal Intergenic	DMR6
MYH11	ENSGALG00000006520.7	myosin, heavy chain 11, smooth muscle	14	chr14_8012100_8012270	Promoter (8-9kb)	MYH11
TPST2	ENSGALG00000005626.6	tyrosylprotein sulfotransferase 2	15	chr15_7456837_7457502	Promoter (7-8kb)	TPST2
POP5	ENSGALG00000007124.7	POP5 homolog, ribonuclease P/MRP subunit	15	chr15_9542113_9542487	Promoter (<=1kb)	POP5
annotated 11	ENSGALG00000027231.4	NA	17	chr17_1010830_1011251	Promoter (5-6kb)	ENS27231
GPR141	ENSGALG00000032363.2	G protein-coupled receptor 141	2	chr2_46214392_46214474	Promoter (<=1kb)	GPR141
EEPD1	ENSGALG00000039983.2	endonuclease/exonuclease/phosphatase family domain containing 1	2	chr2_46797312_46797497	Promoter (1-2kb)	EEPD1
BOP1	ENSGALG00000053353.1	block of proliferation 1	2	chr2_130815854_130815925	Exon (ENSGALT00000105884.1/ENSGALG00000053353.1, exon 7 of 14)	BOP1
annotated 12	ENSGALG00000046425.2	NA	20	chr20_9903554_9903842	Promoter (1-2kb)	ENS46425
TTLL9	ENSGALG00000006460.6	tubulin tyrosine ligase like 9	20	chr20_10082563_10082619	Promoter (6-7kb)	TTLL9
ZBTB48	ENSGALG00000000637.4	zinc finger and BTB domain containing 48	21	chr21_575449_575866	Promoter (6-7kb)	ZBTB48
DOCK5	ENSGALG00000000311.6	dedicator of cytokinesis 5	22	chr22_997289_997476	Intron (ENSGALT00000000413.5/ENSGALG00000000311.6, intron 39 of 51)	DOCK5
ZDHHC18	ENSGALG00000034910.2	zinc finger, DHHC-type containing 18	23	chr23_1889389_1889797	Promoter (1-2kb)	ZDHHC18
AGO1	ENSGALG00000002249.6	argonaute 1, RISC catalytic component	23	chr23_4349370_4349633	Promoter (4-5kb)	AGO1
RP1-27O5.3	ENSGALG00000003408.3	zinc finger and BTB domain containing 8B	23	chr23_5262277_5262599	Promoter (1-2kb)	RP1-27O5.3
CDK18	ENSGALG00000000692.6	cyclin dependent kinase 18	26	chr26_2152885_2153132	Promoter (3-4kb)	CDK18
MFSD4A	ENSGALG00000000695.6	major facilitator superfamily domain containing 4A	26	chr26_2180597_2180978	Promoter (2-3kb)	MFSD4A
PLXNA2	ENSGALG00000001264.6	plexin A2	26	chr26_2795530_2796205	Intron (ENSGALT00000001931.6/ENSGALG00000001264.6, intron 8 of 30)	PLXNA2
LOC770074	ENSGALG00000050600.1	uncharacterized LOC770074	27	chr27_3118784_3118997	Promoter (<=1kb)	LOC770074
annotated 13	ENSGALG00000053725.1	NA	27	chr27_5804280_5804478	Exon (ENSGALT00000100075.1/ENSGALG00000053725.1, exon 2 of 6)	ENS53725
CWC25	ENSGALG00000001624.7	CWC25 spliceosome associated protein homolog	27	chr27_6843728_6844008	Promoter (3-4kb)	CWC25
STAT3	ENSGALG00000003267.7	signal transducer and activator of transcription 3	27	chr27_7717538_7717663	Promoter (9-10kb)	STAT3
OCLN	ENSGALG00000037316.2	occludin	28	chr28_3461392_3461599	Promoter (1-2kb)	OCLN
NRXN1	ENSGALG00000009107.6	neurexin 1	3	chr3_7560296_7560461	Intron (ENSGALT00000057931.2/ENSGALG00000009107.6, intron 15 of 20)	NRXN1
PCSK2	ENSGALG00000008734.6	proprotein convertase subtilisin/kexin type 2	3	chr3_12200728_12200804	Promoter (5-6kb)	PCSK2
PARK2	ENSGALG00000011562.6	parkin RBR E3 ubiquitin protein ligase	3	chr3_45086965_45087270	Intron (ENSGALT00000101286.1/ENSGALG00000011562.6, intron 7 of 9)	PARK2
SELENOI	ENSGALG00000016560.6	selenoprotein I	3	chr3_104990191_104990257	Intron (ENSGALT00000026723.6/ENSGALG00000016560.6, intron 6 of 9)	SELENOI
EFR3B	ENSGALG00000016605.6	EFR3 homolog B	3	chr3_105422399_105422533	Promoter (5-6kb)	EFR3B
MIP	ENSGALG00000042119.2	major intrinsic protein of lens fiber	32	chr33_6925122_6925179	Promoter (1-2kb)	MIP
DOCK11	ENSGALG00000006017.6	dedicator of cytokinesis 11	4	chr4_3370742_3370888	Intron (ENSGALT00000074876.2/ENSGALG00000006017.6, intron 40 of 52)	DOCK11
TRMT10A	ENSGALG00000012264.6	tRNA methyltransferase 10A	4	chr4_60025532_60025616	Promoter (<=1kb)	TRMT10A
LRP5	ENSGALG00000029533.2	LDL receptor related protein 5	5	chr5_16525886_16526083	Distal Intergenic	LRP5
annotated 14	ENSGALG00000047746.1	NA	5	chr5_33926714_33926803	Intron (ENSGALT00000107381.1/ENSGALG00000047746.1, intron 3 of 4)	ENS47746
annotated 15	ENSGALG00000054193.1	NA	5	chr5_59614143_59614220	Promoter (7-8kb)	ENS54193
LOC101750642	ENSGALG00000049221.1	uncharacterized LOC101750642	7	chr7_13482597_13482788	Distal Intergenic	LOC101750642
LOC107054063	ENSGALG00000046679.1	uncharacterized LOC107054063	8	chr8_20137147_20137300	Promoter (9-10kb)	LOC107054063
DGKD	ENSGALG00000001730.6	diacylglycerol kinase delta	9	chr9_1399203_1399287	Intron (ENSGALT00000002654.6/ENSGALG00000001730.6, intron 1 of 30)	DGKD
SCHIP1	ENSGALG00000039468.2	schwannomin interacting protein 1	9	chr9_22443674_22444323	Promoter (3-4kb)	SCHIP1
annotated 16	ENSGALG00000044085.2	NA	9	chr9_22505747_22505981	Promoter (4-5kb)	ENS44085
annotated 17	ENSGALG00000010218.6	NA	9	chr9_22947636_22947833	Promoter (7-8kb)	ENS10218
SKOR2	ENSGALG00000051844.1	SKI family transcriptional corepressor 2	34	chrZ_1725995_1726123	Promoter (3-4kb)	SKOR2
ARHGEF28	ENSGALG00000014923.6	Rho guanine nucleotide exchange factor 28	34	chrZ_24688951_24689034	Intron (ENSGALT00000024069.6/ENSGALG00000014923.6, intron 2 of 35)	ARHGEF28
annotated 18	ENSGALG00000050012.1	NA	34	chrZ_27193054_27193372	Intron (ENSGALT00000107859.1/ENSGALG00000050012.1, intron 1 of 1)	ENS50012
XRCC4	ENSGALG00000015620.6	X-ray repair cross complementing 4	34	chrZ_63020410_63020507	Intron (ENSGALT00000025179.6/ENSGALG00000015620.6, intron 7 of 7)	XRCC4
annotated 19	ENSGALG00000046715.1	NA	34	chrZ_70400467_70400716	Distal Intergenic	DMR7
