# Supplementary material for: Practical application of a Bayesian network approach to poultry epigenetics and stress
Source: BMC Bioinformatics. 2022 Jul 1;23:261. doi: 10.1186/s12859-022-04800-0 (PMC9250184; doi:10.1186/s12859-022-04800-0)
Supplement: Supplementary file 3 — Additional file 3. R code for data discretisation, Bayesian network generation, and model averaging.R code is provided, that operates with Additional file 4 (the DMR raw data), to discretise into presence/absence discrete states, run 100 Bayesian network greedy searches for input into the model averaging, and perform the model averaging to generate a file containing the highly probable arcs. Comments direct the reader to how to use this code on their own data set. [file 12859_2022_4800_MOESM3_ESM.txt]

# ------------------------------------------------------------------------------------------------------------- #
# ------------------------------------------------------------------------------------------------------------- #
# R code for data discretisation, Bayesian network generation, and model averaging
# Text file containing R Script (to open automatically into an R environment, change file extension to “.R”) .txt
# R code is provided, that operates with Additional file 4 (the DMR raw data), to discretise into
# presence/absence discrete states, run 100 Bayesian network greedy searches for input into the model averaging,
# and perform the model averaging to generate a file containing the highly probable arcs. Comments direct
# the reader to how to use this code on their own data set.

# Additional file 3 (R code).txt
# Videla Rodriguez et al, 2022, Practical application of a Bayesian network approach to poultry epigenetics and stress

# ------------------------------------------------------------------------------------------------------------- #
# ------------------------------------------------------------------------------------------------------------- #
# Libraries required
library(bnlearn)
library(stringr)
library(dplyr)
library(tidyr)
library(tidyverse)
library(Rgraphviz)
library(ape)
library(nlme)
library(mclust)
# ------------------------------------------------------------------------------------------------------------- #
# ------------------------------------------------------------------------------------------------------------- #
# Read in data file. Data expected as tab-delimited with header of node names and one row per sample.
# You may change "Your data file.txt" to the file name containing your data.
# To replicate paper, use:
# data_file <- "Additional file 4 (DMR raw data).txt"
data_file <- "Your data file.txt"
your_data <- read.table(data_file, header=TRUE)
#-------------------------------------------------------------------------------------------------------------- #
# ------------------------------------------------------------------------------------------------------------- #
# Data discretization into binary variables.
# This is applicable for presence/absence data as in the DMR raw data. 
# Other data sets may be discretised in other manners or already consist of discrete values
your_data_binary <- replace(your_data, your_data >= 1, 1)
your_data_binary <- your_data_binary %>% mutate_if(is.numeric,as.character)
your_data_binary <- your_data_binary %>% mutate_if(is.character,as.factor)
sapply(your_data_binary, class) # checking are factors (required for BDe)
# ------------------------------------------------------------------------------------------------------------- #
# ------------------------------------------------------------------------------------------------------------- #
# Chi-square test - contingency test ---> arcs to be blocked
# This should be run if you have unbalanced discrete states in your data
CSmatrixHalfNoDiagonal <- matrix(nrow=61,ncol=61) 
dimnames(CSmatrixHalfNoDiagonal) <- list(colnames(your_data_binary), colnames(your_data_binary))
for(i in 1:(length(your_data_binary)-1))
{
  for(j in (i+1):length(your_data_binary))
  {
    CSmatrixHalfNoDiagonal[i,j] <- chisq.test(your_data_binary[,i],your_data_binary[,j])$p.value
  }
}
sum(CSmatrixHalfNoDiagonal>=0.25,na.rm=TRUE)  # output number of blocked links

the_ones <- ifelse(CSmatrixHalfNoDiagonal>=0.25, 1, 0)
the_ones[is.na(the_ones)] <- 0
the_ones <- as.data.frame(the_ones)

for(i in seq_along(the_ones)){
  names <- colnames(the_ones)[i]
  the_ones[,i] <- ifelse(the_ones[,i] == 1, names, 0)
}
for(i in seq_along(the_ones)){
  the_ones[,i] <- paste(rownames(the_ones), the_ones[,i], sep = "->")
}
for(i in seq_along(the_ones)){
  the_ones[,i] <- gsub(".*->0","",the_ones[,i])
}
vector_the_ones <- as.vector(as.matrix(the_ones[,]))
vector_the_ones <- vector_the_ones[vector_the_ones !=""]
arcs_to_be_blocked <- as.data.frame(vector_the_ones)
arcs_to_be_blocked <- separate(arcs_to_be_blocked, col = vector_the_ones, c("from", "to"),sep = "->")
# ------------------------------------------------------------------------------------------------------------- #
# ------------------------------------------------------------------------------------------------------------- #
# Bayesian networks
# This code generates one set of 100 greedy searches, to input into the Milns modelling averaging (below)
nodes <- names(your_data_binary)
start_DMRs <- random.graph(nodes = nodes, method = "ordered", num = 100)
netlist_DMRs <- lapply(start_DMRs, function(net) {
  tabu(your_data_binary, score="bde", start = net, blacklist = arcs_to_be_blocked, debug = TRUE)
})

# for visualisation of this set of searches (intermediate stage before model averaging)
# if multiple runs of this step produce the repeatable results, analysis could stop at this stage
arcs_ordered <- custom.strength(netlist_DMRs, nodes = nodes, cpdag = FALSE)
avg.dag.ordered <- averaged.network(arcs_ordered)
graphviz.plot(avg.dag.ordered, shape = "ellipse" , layout = "dot")  # makes plot of averaged network
# ------------------------------------------------------------------------------------------------------------- #
# ------------------------------------------------------------------------------------------------------------- #
# Pre-processing and creation of the absence/presence matrix
# Extracting the arcs from the list of networks
# This will write a file, "your.matrix.txt", which is input into the Milns modelling averaging (next section)
arcs_DMRs <- vector("list", length(netlist_DMRs))
for(i in seq_along(arcs_DMRs)){
  arcs_DMRs[[i]] <- as.data.frame(netlist_DMRs[[i]]$arcs)
}

# Creating the arc by combining the 'from' column and the 'to' by adding '--'
arcs_DMRs.1 <- vector("list", length(arcs_DMRs))
for(i in seq_along(arcs_DMRs.1)){
  arcs_DMRs.1[[i]] <- paste(arcs_DMRs[[i]][["from"]],arcs_DMRs[[i]][["to"]], sep="--")
}

# Extracting each one of hte networks from the netlist_DMRs object
networks_DMRs <- vector("list", length(netlist_DMRs))
for(i in seq_along(networks_DMRs)){
  networks_DMRs[[i]] <- netlist_DMRs[[i]]
}

# Scoring each one of the network by implementing the DBe score
scores<- vector("double", length(netlist_DMRs))
for(i in seq_along(scores)){
  scores[[i]] <- bnlearn::score(networks_DMRs[[i]], your_data_binary, type="bde")
} 

# Getting the matrix ready: 
# The first column is the list of arcs.
# The rest of the columns are each one of the networks.
# The first row is the score of each one of the networks.
# Zeros represent the absence of an arc, ones represent the presence of an arc.

all_arcs <- unique(unlist(arcs_DMRs.1))
n <- length(all_arcs)
for(i in seq_along(arcs_DMRs.1)){
  length(arcs_DMRs.1[[i]]) <- n
}

all_arcs <- as.list(all_arcs)
all_arcs <- t(all_arcs)
all_arcs <- as.data.frame(all_arcs)
all.arcs.plus.ind <- c(all_arcs, arcs_DMRs.1)
df_all.arcs_ind.nets <- data.frame(matrix(unlist(all.arcs.plus.ind), nrow=n, byrow=FALSE))
df_all.arcs_ind.nets <- as.list(as.data.frame(df_all.arcs_ind.nets))
all_arcs<-unique(unlist(arcs_DMRs.1))
matching_arcs <- vapply(
  df_all.arcs_ind.nets,
  FUN.VALUE = all_arcs,
  FUN       = function(i) {
    i[match(all_arcs, i)]
  }
)
pres.abs.df <- as.data.frame(matching_arcs)
pres.abs.df <- pres.abs.df %>% mutate_if(is.factor,as.character)
pres.abs.df[is.na(pres.abs.df)] <- 0
matrix.pres.abs <- pres.abs.df[,-1]
rownames(matrix.pres.abs) <- pres.abs.df[,1]
matrix.pres.abs[matrix.pres.abs != 0] <- 1
matrix.pres.abs.ordered <- matrix.pres.abs[order(row.names(matrix.pres.abs)), ]
matrix.pres.abs.final <- rbind(scores,matrix.pres.abs.ordered)
matrix.pres.abs.final <- matrix.pres.abs.final %>% mutate_if(is.character,as.numeric)
matrix.pres.abs.final <- data.frame(names = row.names(matrix.pres.abs.final), matrix.pres.abs.final)
rownames(matrix.pres.abs.final) <- matrix.pres.abs.final[,1]
matrix.pres.abs.final[,1] <- NULL
rownames(matrix.pres.abs.final)[1] <- "score"
sum(rownames(matrix.pres.abs.final)=="0")
number <- which(grepl("^0$", rownames(matrix.pres.abs.final)))
matrix.pres.abs.final <- matrix.pres.abs.final[-number,]
matrix.pres.abs.final <- rownames_to_column(matrix.pres.abs.final , "X1")
matrix.pres.abs.final$X1 <- as.factor(matrix.pres.abs.final$X1)
write.table(matrix.pres.abs.final, "your.matrix.txt")
# ------------------------------------------------------------------------------------------------------------- #
# ------------------------------------------------------------------------------------------------------------- #
# Implementation of the functions created by Milns and collaborators (Milns et al. 2010 Ecology 91:1892)
# Function files "ModelAveraging.R" and "HighlyProbable.R" available from Ecological Archives: 
# https://esapubs.org/archive/ecol/E091/127/ , Supplement 1

# This will write an intermediate file "output.txt", containing probabilities of arcs being in the best network
# and two results files, "makecluster.txt", containing high and low clusters, and "highfile.txt", containing
# only those arcs in the high-probability cluster

source("ModelAveraging.R")
source("HighlyProbable.R")
relationshipProb("your.matrix.txt","output.txt")
makeclustersIDhigh("output.txt", "makecluster.txt", "highfile.txt", uncertcutoff = 0.01, probcutoff = 0.5)

# If multiple runs of these functions produce variation in the arcs identified in "highfile.txt", repeated runs
# starting again from the 100 greedy searches should be undertaken (section 'Bayesian networks'). Common arcs
# across repetitions should be identified as the solution. This paper used 50 repetitions.
# ------------------------------------------------------------------------------------------------------------- #
# ------------------------------------------------------------------------------------------------------------- #
