# Supplementary material for: Practical application of a Bayesian network approach to poultry epigenetics and stress
Source: BMC Bioinformatics. 2022 Jul 1;23:261. doi: 10.1186/s12859-022-04800-0 (PMC9250184; doi:10.1186/s12859-022-04800-0)
Supplement: Supplementary file 4 — Additional file 4. Differential methylated regions plus treatment raw data.The raw methylation values for each DMR (number of sequenced reads) plus treatment representing stress condition (0 = control, 1 = stress) are provided in tab-delimited format. The header row contains DMR name or ‘Treatment’; rows are individuals. [file 12859_2022_4800_MOESM4_ESM.txt]

# Differential methylated regions plus treatment raw data
# Text file .txt
# The raw methylation values for each DMR (number of sequenced reads) plus treatment representing stress condition (0 = control, 1 = stress) are provided in tab-delimited format. The header row contains DMR name or 'Treatment'; rows are individuals.
ENSGALG00000050641.1	ENSGALG00000035970.3	DMR1	DMR2	SHISA2	FBN1	GNAO1	DMR3	ENSGALG00000051236.1	DMR4	VGLL4	ENSGALG00000041405.3	DMR5	CANX	ARHGAP26	DMR6	MYH11	TPST2	POP5	ENSGALG00000027231.4	GRP141	EEPD1	BOP1	ENSGALG00000046425.2	TTLL9	ZBTB48	DOCK5	ZDHHC18	AGO1	RP1_27O5_3	CDK18	MFSD4A	PLXNA2	LOC770074	ENSGALG00000053725.1	CWC25	STAT3	OCLN	NRXN1	PCSK2	PAPK2	SELENOI	EFR3B	MIP	DOCK11	TRMT10A	LRP5	ENSGALG00000047746.1	ENSGALG00000054193.1	LOC101750642
0	0	0	0	0	0	0	0	0	0	0	0	0	0	0	0	0	0	0	0	0	0	0	0	0	0	0	0	0	1	0	0	0	0	0	0	0	0	0	0	0	0	0	0	0	0	0	0	0	0
0	0	0	0	0	0	0	0	0	0	0	0	0	0	0	0	0	0	0	0	0	0	0	0	0	0	0	0	0	0	0	0	0	0	0	0	0	0	0	0	0	0	0	0	0	0	0	0	0	0
0	0	0	0	0	0	0	0	0	0	0	0	0	0	0	0	0	0	0	0	0	0	0	0	0	0	0	0	0	0	0	0	0	0	0	0	0	0	0	0	0	0	0	0	0	0	0	0	0	0
0	0	0	0	0	0	0	2	0	0	0	0	0	0	0	0	0	0	0	0	0	0	0	0	0	0	3	0	0	0	0	0	0	0	0	0	0	0	0	0	0	0	0	0	0	0	0	0	0	0
0	0	0	0	0	0	0	0	0	0	0	0	0	0	0	0	0	0	0	0	0	0	0	0	0	0	0	0	0	0	0	0	0	0	0	0	0	0	0	0	0	0	0	0	0	0	0	0	0	0
0	0	0	0	0	0	0	0	0	0	0	0	0	0	0	2	0	0	0	0	0	0	0	0	0	0	0	0	0	0	0	0	0	0	0	0	0	0	0	0	0	0	0	0	0	0	0	0	0	0
0	0	0	0	0	0	0	0	0	0	0	0	0	0	0	0	0	0	0	0	0	0	0	0	0	0	0	0	0	0	0	0	0	0	0	0	0	0	0	0	0	0	0	0	0	0	0	0	0	0
0	0	0	0	0	0	0	0	0	0	0	0	0	0	0	0	0	0	0	0	0	0	0	0	0	0	0	0	0	0	0	0	0	0	0	0	0	0	0	0	0	0	0	0	0	0	0	0	0	0
0	0	2	0	0	0	1	0	0	1	1	0	1	0	0	0	0	0	0	1	0	0	1	0	0	0	0	0	0	0	0	1	0	0	0	0	1	0	0	0	0	1	0	0	0	0	0	0	0	1
0	0	0	0	0	0	0	0	0	0	0	0	0	0	0	0	0	0	0	0	0	0	0	0	0	0	0	0	0	0	0	0	1	0	1	0	0	0	0	0	1	2	0	0	0	0	0	0	0	0
0	0	1	0	0	0	0	0	0	1	0	0	1	0	0	0	0	0	1	0	0	0	0	0	0	0	1	0	0	0	1	3	0	0	0	2	2	0	0	0	0	2	0	0	2	0	0	0	0	1
1	0	0	0	0	1	0	1	0	1	0	0	0	0	0	0	0	0	0	1	0	0	0	0	0	1	0	0	0	0	0	0	0	0	0	1	0	0	0	0	1	0	0	1	0	0	0	0	0	0
2	0	0	0	2	1	0	0	0	3	0	0	2	0	0	0	0	0	1	1	0	1	1	0	0	0	1	0	0	0	0	3	1	0	1	0	0	0	0	0	0	0	0	0	1	3	0	0	0	1
0	0	2	0	1	1	0	0	0	1	0	0	3	0	0	0	0	1	0	1	0	1	0	0	0	1	0	0	0	0	1	0	0	0	0	0	0	0	1	0	3	1	0	0	0	0	0	0	0	2
1	0	2	0	2	2	0	0	0	1	0	0	0	0	0	1	0	0	0	1	0	0	0	0	0	1	1	0	0	0	1	2	0	1	0	1	1	0	0	0	1	0	1	0	0	1	0	1	0	1
0	0	0	0	0	1	0	0	0	2	0	0	1	0	0	1	0	0	0	1	0	0	0	0	0	1	1	0	0	0	0	4	0	1	1	0	3	0	0	0	0	1	0	1	0	0	0	0	0	2
1	0	0	0	0	1	0	0	0	1	0	0	1	1	0	0	1	0	0	0	0	0	0	0	0	1	0	0	0	0	0	2	0	0	0	1	3	0	0	0	0	1	0	1	2	0	0	0	0	0
1	0	3	0	1	1	0	1	0	0	0	0	1	0	0	0	0	0	1	1	0	0	1	0	0	1	0	0	0	0	0	0	0	0	1	2	1	0	0	1	0	0	0	0	2	1	0	1	0	0
2	0	0	0	0	0	0	0	0	2	0	0	0	0	0	0	0	0	0	0	0	0	0	1	0	2	1	0	0	0	0	1	0	0	2	0	1	0	0	0	0	0	0	0	1	1	0	0	0	0
1	1	1	0	3	1	0	1	0	1	0	0	1	0	1	0	0	0	0	1	1	0	1	0	0	0	1	0	0	0	0	3	0	1	0	0	0	0	0	0	1	1	0	0	1	3	0	0	0	1
2	1	0	0	1	1	0	1	0	0	0	0	0	0	0	0	0	0	0	1	0	0	0	0	0	1	2	0	0	0	0	2	0	0	0	1	0	0	0	0	0	1	0	0	2	3	0	0	1	4
2	0	0	0	2	1	0	0	0	2	0	2	0	0	0	0	0	0	0	2	0	0	1	0	0	0	1	0	1	0	0	2	0	0	0	0	0	0	1	0	2	1	0	0	0	0	0	0	0	0
0	0	2	0	1	0	0	0	0	3	0	1	0	0	0	0	0	0	1	0	1	0	0	0	2	2	1	0	0	0	0	0	0	0	2	0	0	0	0	0	2	0	0	0	0	2	0	0	1	1
1	0	1	0	0	1	1	0	0	0	0	1	0	0	0	0	0	0	0	1	0	0	0	0	0	1	0	1	1	0	1	1	1	1	2	2	0	0	0	0	0	0	0	0	1	2	0	0	0	2
0	0	0	0	0	0	0	0	0	0	0	0	0	0	0	0	0	1	3	0	0	0	0	0	0	0	0	0	0	0	0	0	0	0	0	0	0	1	0	0	0	0	0	0	0	0	0	0	0	0
0	0	0	0	0	0	0	1	0	0	0	0	0	0	0	0	0	0	0	0	0	0	0	0	0	0	0	0	0	0	0	0	0	0	0	0	0	0	0	0	0	0	0	0	0	0	0	0	0	0
0	0	0	0	0	0	0	0	3	0	0	0	0	3	6	1	0	3	0	0	0	0	0	0	0	0	0	0	0	0	0	0	2	2	0	0	0	2	0	0	0	0	0	0	0	0	0	0	0	0
0	0	0	0	0	0	0	2	1	0	0	0	0	0	0	4	2	0	0	0	0	0	0	0	0	0	0	0	0	0	0	0	0	0	0	0	0	0	0	0	0	0	0	0	0	0	0	0	0	0
0	0	0	0	0	0	0	4	0	0	0	0	0	0	0	0	0	0	1	0	0	0	0	0	0	0	0	0	0	2	0	0	1	0	0	0	0	0	0	0	0	0	0	0	0	0	3	0	0	0
0	0	0	0	0	0	0	2	0	0	0	0	0	0	0	0	0	0	0	0	0	0	0	0	0	0	0	0	0	3	0	0	0	0	0	0	0	1	0	0	0	0	0	0	0	0	0	0	0	0
0	0	0	0	0	0	1	1	0	0	0	0	0	0	1	1	1	0	0	0	1	2	1	2	0	0	0	1	1	0	1	0	0	0	0	0	0	0	0	2	0	0	0	1	0	0	0	3	0	0
0	0	0	0	0	0	1	3	0	0	1	1	0	1	0	0	0	1	0	0	0	1	3	0	1	0	0	0	2	0	1	1	0	0	0	0	0	0	1	1	0	0	1	0	0	1	0	1	0	0
1	0	0	0	0	0	1	1	0	0	1	1	0	1	0	0	1	1	0	0	0	0	1	0	1	0	0	0	0	0	1	0	0	0	0	0	0	1	2	0	0	0	0	2	0	0	0	0	0	0
0	0	0	0	0	0	0	2	0	0	0	3	0	0	2	3	0	0	1	1	1	2	0	2	1	0	0	0	1	0	2	0	1	2	0	0	0	0	2	0	0	0	0	1	0	0	0	0	0	1
0	1	0	2	0	0	1	0	0	0	2	0	0	2	0	0	0	0	5	0	1	1	1	0	1	0	0	1	0	1	0	1	1	0	0	0	0	0	0	0	0	0	0	1	0	0	0	0	1	0
0	0	0	1	0	0	1	1	0	0	0	2	0	0	0	0	0	0	1	0	2	0	0	0	0	1	0	1	0	1	1	0	1	2	0	0	0	0	1	0	0	0	1	1	0	0	0	2	1	0
0	2	0	2	0	0	2	1	1	1	3	1	0	1	1	0	0	1	2	0	0	1	2	0	1	0	0	1	1	0	1	0	1	2	0	0	0	1	2	1	0	0	1	1	0	0	1	1	1	0
0	1	0	0	0	0	1	1	1	0	2	3	0	0	0	2	0	0	3	0	0	1	3	0	1	0	0	2	2	0	2	0	0	2	0	0	0	0	1	0	0	0	2	1	0	0	1	1	3	0
0	1	0	0	0	1	0	0	0	0	1	1	0	1	2	1	0	1	0	0	0	3	1	0	0	0	0	0	0	0	3	0	0	0	0	0	0	0	0	1	0	0	0	0	0	0	1	0	1	0
0	1	0	2	0	0	1	0	2	0	1	2	0	0	0	1	1	0	1	0	2	0	0	0	2	0	0	2	3	0	1	1	1	3	0	0	0	0	2	2	0	0	3	1	0	0	0	0	1	0
0	2	0	1	0	0	0	1	0	0	2	0	0	0	1	1	2	2	1	0	1	0	1	0	0	0	0	1	2	0	1	0	2	1	0	0	0	1	1	1	0	0	1	2	0	0	1	1	1	0
0	1	0	0	0	0	0	0	0	0	0	0	0	0	0	1	0	1	1	0	1	3	2	2	1	0	0	0	1	0	0	0	3	2	0	0	0	0	2	0	0	0	0	0	0	0	0	1	2	0
0	0	0	0	0	0	1	2	2	0	0	2	0	0	1	2	1	0	0	0	1	0	0	2	0	0	1	0	3	1	0	0	1	0	0	0	0	1	1	1	0	0	0	0	0	0	0	0	1	0
0	2	0	0	0	0	0	0	0	0	0	2	0	1	0	0	3	1	2	0	0	0	1	1	2	0	0	2	1	1	1	0	2	0	0	0	0	0	2	1	0	0	0	1	0	0	1	1	1	0
0	2	0	2	0	0	1	0	1	1	0	1	0	2	1	1	1	0	1	0	2	0	3	1	2	0	0	2	0	2	0	1	3	1	0	0	0	3	0	1	0	0	1	1	0	0	0	1	3	0
0	0	0	0	0	0	1	2	0	0	1	0	0	0	0	1	0	0	0	0	1	1	1	5	1	0	0	1	1	1	1	0	2	2	0	0	0	0	0	0	0	0	2	2	0	0	2	1	0	0
[truncated: 11 more columns]
